# Supplementary material for: Health-Related Quality of Life among School Children with Parasitic Infections: Findings from a National Cross-Sectional Survey in Côte d'Ivoire
Source: PLoS Negl Trop Dis. 2014 Dec 4;8(12):e3287. doi: 10.1371/journal.pntd.0003287 (PMC4256278; doi:10.1371/journal.pntd.0003287)
Supplement: Data set S1 — Data set. (XLSX) [file pntd.0003287.s003.xlsx]

## Sheet: Sheet1
code_school	n	females	males	mean_age	min_age	max_age	agegroup5_10	agegroup11_16	most_poor	very_poor	poor	less_poor	least_poor	res_area	ecozone	pf_pos	pm_pos	po_pos	plas_pos	plas_1000	sh_pos	sm_pos	sm_light	sm_mod	sm_heavy	hk_pos	hk_light	hk_mod	hk_heavy	asc_pos	asc_light	asc_mod	asc_heavy	tri_pos	tri_light	tri_mod	tri_heavy	sth_pos	sth_light	sth_mod	sth_heavy	plas_single	helm_single	plas_helm_coinf	concurr_parinf1	concurr_parinf2plus	concurr_helminf1	concurr_helminf2plus	anemia
1	56	30	26	9.80357	6	13	33	23	1	6	9	23	17	rural	south	19	1	1	20	3	1	0	0	0	0	15	15	0	0	9	7	2	0	12	12	0	0	18	16	2	0	13	11	7	12	19	4	14	16
2	46	16	30	9.69565	6	13	32	14	26	10	9	1	0	rural	south	32	1	0	33	16	5	0	0	0	0	15	14	1	0	0	0	0	0	0	0	0	0	15	14	1	0	20	5	13	25	13	16	2	16
3	32	16	16	9.6875	7	13	22	10	16	4	5	3	4	rural	south	23	1	1	24	13	0	0	0	0	0	17	16	0	1	1	1	0	0	0	0	0	0	18	17	0	1	8	2	16	9	17	18	0	21
4	24	9	15	9.29167	7	12	19	5	14	8	2	0	0	rural	south	16	0	0	16	3	1	0	0	0	0	1	1	0	0	1	1	0	0	0	0	0	0	1	1	0	0	14	0	2	14	2	1	1	11
5	47	30	17	10.1915	7	16	31	16	18	11	10	6	2	rural	south	42	4	0	43	18	0	0	0	0	0	6	6	0	0	1	1	0	0	8	8	0	0	10	10	0	0	33	0	10	30	13	5	5	21
6	58	15	43	9.77586	6	13	37	21	14	18	15	10	1	rural	south	50	5	1	52	31	1	1	1	0	0	6	6	0	0	0	0	0	0	0	0	0	0	6	6	0	0	44	0	8	40	12	9	0	23
7	48	29	19	10.6042	6	16	25	23	21	10	10	5	2	rural	south	30	2	0	31	11	1	0	0	0	0	3	3	0	0	17	9	8	0	3	3	0	0	20	12	8	0	18	7	13	21	17	16	4	25
8	54	23	31	10.037	7	14	33	21	9	8	15	15	7	rural	south	33	7	0	39	13	2	0	0	0	0	5	5	0	0	6	6	0	0	0	0	0	0	10	10	0	0	30	3	9	30	12	12	1	16
9	59	23	36	10.2373	6	13	33	26	47	8	2	2	0	rural	south	50	3	0	50	18	3	4	2	2	0	10	10	0	0	13	12	1	0	0	0	0	0	21	20	1	0	30	2	20	30	22	15	7	18
10	38	14	24	10.6053	7	16	19	19	22	9	6	1	0	rural	south	30	2	0	30	9	6	0	0	0	0	15	15	0	0	5	4	1	0	0	0	0	0	17	16	1	0	13	4	17	13	21	16	5	18
11	55	35	20	8.92727	6	12	45	10	8	9	12	18	8	rural	south	40	1	2	40	7	5	3	1	1	1	2	2	0	0	0	0	0	0	0	0	0	0	2	2	0	0	32	1	8	30	11	8	1	19
12	42	21	21	9.83333	7	13	26	16	0	3	14	16	9	rural	south	33	1	2	33	8	3	1	1	0	0	2	2	0	0	1	1	0	0	0	0	0	0	3	3	0	0	26	0	7	25	8	7	0	8
13	49	18	31	10.551	6	15	28	21	0	2	7	13	27	rural	south	40	5	0	41	13	3	13	6	4	3	6	6	0	0	0	0	0	0	0	0	0	0	6	6	0	0	23	2	18	24	19	18	2	19
14	58	23	35	9.72414	5	15	39	19	2	8	8	19	21	rural	south	47	9	1	48	17	3	0	0	0	0	2	2	0	0	0	0	0	0	1	1	0	0	3	3	0	0	43	0	5	35	13	4	1	7
15	50	28	22	8.68	6	11	44	6	0	1	6	14	29	urban	south	9	0	0	9	4	0	1	0	1	0	1	1	0	0	2	1	1	0	0	0	0	0	2	1	1	0	9	3	0	11	1	2	1	19
16	59	34	25	9.47458	6	14	42	17	7	18	14	9	11	urban	south	19	0	0	19	4	0	0	0	0	0	2	2	0	0	2	2	0	0	4	4	0	0	6	6	0	0	16	3	3	18	4	4	2	6
17	59	30	29	9.44068	6	14	38	21	2	4	11	20	22	urban	south	33	2	0	33	12	1	0	0	0	0	10	10	0	0	0	0	0	0	2	2	0	0	10	10	0	0	26	3	7	27	9	7	3	13
18	63	37	26	9.47619	7	14	49	14	4	10	16	16	17	rural	south	33	9	0	35	5	0	0	0	0	0	7	7	0	0	0	0	0	0	1	1	0	0	8	8	0	0	30	3	5	30	8	8	0	18
19	58	27	31	9.05172	6	13	50	8	1	5	11	17	24	rural	south	34	0	0	34	13	0	1	0	1	0	4	4	0	0	1	1	0	0	3	3	0	0	7	7	0	0	29	3	5	32	5	7	1	14
20	53	23	30	9.24528	6	13	42	11	8	8	11	16	10	rural	south	26	2	2	26	8	0	0	0	0	0	17	16	1	0	0	0	0	0	1	1	0	0	17	16	1	0	17	8	9	22	12	16	1	9
21	58	28	30	8.75862	6	13	49	9	0	5	8	12	33	rural	south	29	6	0	30	6	9	1	0	0	1	1	1	0	0	0	0	0	0	0	0	0	0	1	1	0	0	25	5	5	25	10	9	1	12
22	18	11	7	9.16667	7	12	15	3	2	4	5	5	2	rural	south	9	0	0	9	2	0	0	0	0	0	2	2	0	0	0	0	0	0	2	2	0	0	2	2	0	0	8	1	1	8	2	0	2	8
23	45	22	23	8.84444	6	12	42	3	9	17	10	8	1	rural	south	24	0	0	24	9	16	0	0	0	0	3	3	0	0	0	0	0	0	0	0	0	0	3	3	0	0	14	7	10	21	10	15	2	10
24	51	21	30	10.5686	7	13	20	31	15	11	14	10	1	rural	south	29	1	0	30	6	40	0	0	0	0	7	7	0	0	2	2	0	0	0	0	0	0	9	9	0	0	6	16	24	19	27	31	9	23
25	53	30	23	9.28302	7	12	41	12	12	11	13	12	5	rural	south	45	4	0	46	17	5	0	0	0	0	6	6	0	0	3	3	0	0	1	1	0	0	9	9	0	0	36	3	10	36	13	11	2	27
26	60	34	26	9.5	6	13	42	18	23	5	10	17	5	rural	south	53	0	0	53	18	1	4	2	0	2	15	15	0	0	1	1	0	0	0	0	0	0	16	16	0	0	35	3	18	38	18	21	0	27
27	58	24	34	9.65517	6	14	44	14	30	14	9	5	0	rural	south	42	1	0	42	20	0	15	2	8	5	5	5	0	0	1	1	0	0	0	0	0	0	6	6	0	0	26	3	16	29	16	17	2	30
28	50	24	26	9.36	7	13	42	8	12	8	13	11	6	rural	south	35	1	0	36	17	0	0	0	0	0	9	9	0	0	0	0	0	0	0	0	0	0	9	9	0	0	29	2	7	31	7	9	0	22
29	56	23	33	9.78571	7	14	35	21	15	12	10	18	1	rural	south	42	0	0	42	15	25	1	1	0	0	5	5	0	0	0	0	0	0	0	0	0	0	5	5	0	0	23	9	19	31	20	24	4	34
30	53	24	29	9.26415	6	13	39	14	3	2	8	16	24	urban	south	41	1	0	42	18	21	2	1	1	0	3	3	0	0	1	1	0	0	0	0	0	0	4	4	0	0	22	4	20	26	20	21	3	14
31	49	28	21	9.40816	6	14	35	14	1	4	7	19	18	urban	south	30	0	0	30	9	2	3	3	0	0	3	3	0	0	3	3	0	0	0	0	0	0	5	5	0	0	23	2	7	25	7	7	2	22
32	46	18	28	10.2609	7	16	28	18	18	10	9	7	2	rural	south	36	0	0	36	10	2	5	4	0	1	16	15	1	0	0	0	0	0	0	0	0	0	16	15	1	0	20	5	16	25	16	19	2	17
33	43	23	20	9.51163	5	13	29	14	1	4	14	14	10	urban	south	33	0	0	33	17	6	1	1	0	0	2	2	0	0	0	0	0	0	0	0	0	0	2	2	0	0	26	2	7	28	7	9	0	17
34	50	22	28	9.74	6	13	34	16	10	10	15	10	5	rural	south	47	1	0	47	19	12	9	4	5	0	10	10	0	0	0	0	0	0	0	0	0	0	10	10	0	0	27	0	20	26	21	12	8	23
35	56	37	19	8.60714	7	13	52	4	0	3	14	14	25	urban	south	32	1	0	32	11	1	0	0	0	0	3	3	0	0	0	0	0	0	2	2	0	0	5	5	0	0	28	2	4	29	5	6	0	12
36	59	24	35	9.9322	8	13	40	19	0	7	10	23	19	urban	south	52	3	0	53	16	0	18	4	8	6	3	2	1	0	0	0	0	0	1	1	0	0	4	3	1	0	33	0	20	31	22	18	2	23
38	57	25	32	11.1579	6	14	18	39	10	13	14	13	7	rural	south	44	2	0	44	11	1	0	0	0	0	30	27	2	1	0	0	0	0	0	0	0	0	30	27	2	1	19	5	25	23	26	29	1	10
39	56	27	29	9.44643	6	13	42	14	2	4	6	17	27	urban	south	37	3	0	37	15	2	1	1	0	0	4	4	0	0	0	0	0	0	0	0	0	0	4	4	0	0	34	3	3	34	6	5	1	11
40	57	20	37	8.52632	8	9	57	0	24	29	4	0	0	rural	south	54	2	0	54	14	1	0	0	0	0	19	17	0	2	0	0	0	0	0	0	0	0	19	17	0	2	36	1	18	34	21	19	1	13
41	57	31	26	10.0175	6	14	40	17	21	13	8	7	8	rural	south	52	7	0	52	11	9	2	1	0	1	35	32	1	2	1	1	0	0	1	1	0	0	36	33	1	2	17	4	35	15	41	30	9	21
42	58	24	34	10.1724	5	14	32	26	9	12	8	17	12	rural	south	48	1	1	48	8	0	0	0	0	0	14	13	0	1	0	0	0	0	0	0	0	0	14	13	0	1	36	2	12	36	14	14	0	16
43	58	33	25	9.93103	5	13	41	17	16	12	19	8	3	rural	south	50	2	0	51	14	1	0	0	0	0	8	8	0	0	1	1	0	0	0	0	0	0	9	9	0	0	41	0	10	40	11	10	0	12
44	57	22	35	9.24561	6	14	44	13	10	12	10	15	10	rural	south	47	3	0	48	9	0	0	0	0	0	6	6	0	0	0	0	0	0	0	0	0	0	6	6	0	0	42	0	6	39	9	7	0	19
45	59	26	33	9.8983	7	13	41	18	13	17	15	11	3	rural	south	53	3	0	54	14	4	0	0	0	0	4	4	0	0	0	0	0	0	0	0	0	0	4	4	0	0	46	0	8	46	8	8	0	11
46	60	23	37	10.3333	7	14	39	21	16	35	7	2	0	rural	north	57	5	1	58	11	3	0	0	0	0	17	16	1	0	0	0	0	0	0	0	0	0	17	16	1	0	38	0	20	33	25	20	0	12
47	58	28	30	10.1207	8	14	42	16	19	14	13	8	4	rural	north	49	3	0	49	13	5	0	0	0	0	19	18	1	0	0	0	0	0	2	2	0	0	21	20	1	0	27	2	22	28	23	22	2	8
48	56	18	38	10.3929	5	14	29	27	42	13	1	0	0	rural	north	49	4	0	49	13	2	0	0	0	0	29	27	2	0	0	0	0	0	2	2	0	0	29	27	2	0	23	4	26	24	29	27	3	18
49	58	35	23	9.63793	5	15	37	21	29	18	10	1	0	rural	south	50	4	0	50	14	1	0	0	0	0	22	21	0	1	6	6	0	0	0	0	0	0	23	22	0	1	30	3	20	31	22	16	7	20
50	47	24	23	10.8723	7	14	25	22	18	18	8	3	0	rural	north	43	1	0	43	11	0	0	0	0	0	20	20	0	0	0	0	0	0	0	0	0	0	20	20	0	0	25	2	18	27	18	20	0	9
51	54	30	24	10.5741	6	14	29	25	20	30	3	1	0	rural	north	51	5	0	51	16	1	0	0	0	0	15	15	0	0	0	0	0	0	0	0	0	0	15	15	0	0	36	1	15	34	18	16	0	25
52	55	20	35	10.2	8	15	37	18	18	12	12	12	1	rural	north	49	7	0	49	14	0	0	0	0	0	9	9	0	0	0	0	0	0	0	0	0	0	9	9	0	0	41	1	8	35	15	9	0	18
53	57	25	32	10.5789	8	14	35	22	28	19	5	4	1	rural	north	50	1	0	50	11	2	0	0	0	0	16	15	1	0	0	0	0	0	0	0	0	0	16	15	1	0	34	1	16	34	17	16	1	8
54	53	32	21	10.3019	8	14	32	21	20	29	3	1	0	rural	north	45	0	0	45	7	0	0	0	0	0	36	35	1	0	0	0	0	0	0	0	0	0	36	35	1	0	14	5	31	19	31	36	0	23
55	49	24	25	10.898	7	15	22	27	0	1	4	10	34	urban	north	32	1	0	32	6	2	0	0	0	0	0	0	0	0	0	0	0	0	1	1	0	0	1	1	0	0	30	0	2	29	3	1	1	10
56	56	25	31	9.92857	7	13	35	21	24	5	13	7	7	rural	north	51	6	0	51	23	0	0	0	0	0	7	7	0	0	0	0	0	0	0	0	0	0	7	7	0	0	45	1	6	40	12	7	0	9
57	55	25	30	9.94545	6	14	38	17	0	5	9	21	20	urban	south	32	3	0	33	11	1	4	4	0	0	2	2	0	0	0	0	0	0	0	0	0	0	2	2	0	0	28	0	5	26	7	3	2	17
58	38	24	14	9.68421	7	12	29	9	1	3	6	13	15	urban	south	12	2	0	14	4	2	1	1	0	0	3	3	0	0	0	0	0	0	0	0	0	0	3	3	0	0	14	4	0	16	2	2	2	9
59	55	23	32	11.3455	7	16	21	34	4	20	17	9	5	rural	south	40	0	0	40	10	3	0	0	0	0	15	15	0	0	0	0	0	0	1	1	0	0	15	15	0	0	25	3	15	28	15	17	1	22
60	47	15	32	10.6596	6	15	24	23	2	6	7	19	13	rural	north	30	0	0	30	9	1	0	0	0	0	6	6	0	0	0	0	0	0	0	0	0	0	6	6	0	0	27	4	3	31	3	7	0	11
61	52	24	28	9.94231	7	14	32	20	5	8	6	13	20	rural	north	43	1	0	43	24	0	0	0	0	0	8	8	0	0	1	1	0	0	0	0	0	0	9	9	0	0	36	2	7	37	8	9	0	12
62	48	25	23	9.29167	7	13	40	8	9	7	9	15	8	urban	north	29	0	0	29	13	10	0	0	0	0	5	5	0	0	0	0	0	0	0	0	0	0	5	5	0	0	20	6	9	26	9	15	0	14
63	44	21	23	8.84091	6	12	36	8	4	4	9	8	19	urban	north	32	0	0	32	11	1	0	0	0	0	1	1	0	0	0	0	0	0	0	0	0	0	1	1	0	0	30	0	2	30	2	2	0	11
64	55	27	28	9.98182	8	13	40	15	25	22	6	0	2	rural	north	49	1	0	49	8	0	0	0	0	0	4	4	0	0	0	0	0	0	0	0	0	0	4	4	0	0	45	0	4	44	5	4	0	7
65	54	28	26	10.0185	8	13	32	22	6	11	16	16	5	rural	north	40	0	0	40	18	1	0	0	0	0	5	5	0	0	0	0	0	0	0	0	0	0	5	5	0	0	35	1	5	36	5	6	0	7
66	50	22	28	8.52	8	9	50	0	12	11	14	13	0	rural	north	39	3	0	41	14	4	0	0	0	0	4	4	0	0	1	1	0	0	0	0	0	0	4	4	0	0	33	0	8	32	9	7	1	7
67	60	27	33	8.66667	8	13	56	4	30	22	5	2	1	rural	north	49	1	0	49	16	3	0	0	0	0	5	5	0	0	0	0	0	0	0	0	0	0	5	5	0	0	41	0	8	40	9	8	0	8
68	51	17	34	10.6078	6	14	27	24	22	16	11	2	0	rural	north	47	0	0	47	18	1	0	0	0	0	21	20	0	1	0	0	0	0	0	0	0	0	21	20	0	1	27	1	20	28	20	20	1	11
69	59	33	26	8.91525	5	13	55	4	0	6	11	33	9	rural	north	44	1	0	45	13	3	0	0	0	0	4	4	0	0	0	0	0	0	0	0	0	0	4	4	0	0	39	1	6	41	7	10	0	16
70	56	25	31	9.66071	7	13	40	16	2	5	11	28	10	rural	south	43	0	0	43	9	3	0	0	0	0	3	3	0	0	0	0	0	0	0	0	0	0	3	3	0	0	39	2	4	40	5	7	0	16
71	52	14	38	10.6346	7	14	29	23	5	6	16	16	9	rural	south	43	0	0	43	16	0	0	0	0	0	17	16	1	0	0	0	0	0	0	0	0	0	17	16	1	0	31	5	12	36	12	17	0	17
72	46	11	35	10.7391	6	16	21	25	27	10	8	1	0	rural	south	32	1	0	33	7	2	19	5	10	4	20	18	0	2	0	0	0	0	0	0	0	0	20	18	0	2	11	10	22	18	26	25	8	22
73	60	38	22	10.2333	7	14	36	24	20	10	8	15	7	rural	south	44	0	0	44	13	2	1	1	0	0	9	9	0	0	0	0	0	0	0	0	0	0	9	9	0	0	36	2	8	37	9	8	2	23
74	60	31	29	9.4	6	13	46	14	9	13	12	14	12	urban	south	48	0	0	48	22	4	2	2	0	0	8	8	0	0	1	1	0	0	2	2	0	0	10	10	0	0	37	3	11	37	14	12	3	22
75	52	22	30	10.0385	7	15	34	18	11	9	13	11	8	rural	south	39	0	0	39	19	5	7	6	0	1	11	10	1	0	1	1	0	0	0	0	0	0	12	11	1	0	23	5	16	28	16	19	2	21
76	58	32	26	9.13793	6	14	48	10	1	7	5	18	27	urban	south	38	1	0	39	13	0	0	0	0	0	2	2	0	0	0	0	0	0	0	0	0	0	2	2	0	0	37	0	2	37	2	2	0	16
77	39	18	21	11.359	7	14	12	27	12	17	10	0	0	rural	north	27	0	0	27	7	0	2	1	1	0	8	8	0	0	1	1	0	0	0	0	0	0	9	9	0	0	18	2	9	20	9	11	0	6
79	53	34	19	10.3962	6	14	26	27	6	14	11	18	4	rural	north	33	2	0	34	14	0	15	5	5	5	7	7	0	0	0	0	0	0	0	0	0	0	7	7	0	0	23	8	11	28	14	16	3	5
80	56	31	25	10.0179	6	15	34	22	8	9	16	13	10	rural	north	37	0	0	37	12	0	3	2	1	0	3	3	0	0	1	1	0	0	0	0	0	0	4	4	0	0	32	1	5	33	5	5	1	7
81	62	29	33	10.1452	7	12	37	25	6	20	14	16	6	rural	north	52	0	0	52	16	1	0	0	0	0	7	7	0	0	3	3	0	0	6	6	0	0	14	14	0	0	41	3	11	41	14	13	3	11
82	42	11	31	9.88095	6	13	28	14	18	8	4	11	1	rural	north	36	0	0	36	14	0	11	4	6	1	3	3	0	0	2	1	1	0	0	0	0	0	4	3	1	0	24	1	12	24	13	11	3	9
83	49	21	28	10.4082	6	14	28	21	10	3	18	7	11	rural	north	34	6	0	34	11	3	0	0	0	0	4	4	0	0	0	0	0	0	0	0	0	0	4	4	0	0	30	3	4	27	10	7	0	22
84	58	20	38	10.3621	7	13	34	24	14	7	7	19	11	rural	north	52	3	0	52	11	0	0	0	0	0	18	18	0	0	0	0	0	0	1	1	0	0	18	18	0	0	35	1	17	35	18	17	1	25
85	60	35	25	10.5667	7	14	33	27	0	5	10	16	29	urban	north	44	5	0	44	10	1	7	5	2	0	3	3	0	0	0	0	0	0	1	1	0	0	4	4	0	0	34	1	10	30	15	10	1	19
86	58	28	30	9.43103	7	14	49	9	2	8	31	17	0	rural	north	47	7	0	48	16	0	1	1	0	0	6	6	0	0	0	0	0	0	0	0	0	0	6	6	0	0	43	2	5	39	11	7	0	8
87	58	28	30	9.86207	7	13	43	15	1	8	10	19	20	urban	north	39	1	1	39	9	3	0	0	0	0	0	0	0	0	0	0	0	0	0	0	0	0	0	0	0	0	36	0	3	34	5	3	0	15
88	52	22	30	9.71154	7	13	37	15	1	3	10	21	17	urban	north	33	0	0	33	7	3	2	1	1	0	3	3	0	0	0	0	0	0	2	2	0	0	5	5	0	0	27	3	6	29	9	12	1	6
89	56	26	30	9.01786	6	13	50	6	4	6	14	26	6	rural	north	45	6	0	47	18	3	0	0	0	0	4	4	0	0	0	0	0	0	0	0	0	0	4	4	0	0	40	0	7	35	12	8	0	11
90	56	26	30	9.73214	7	14	36	20	0	4	12	25	15	rural	north	34	4	0	37	6	1	1	1	0	0	2	2	0	0	0	0	0	0	0	0	0	0	2	2	0	0	35	2	2	36	3	4	0	12
91	55	23	32	11.1455	7	16	24	31	35	16	4	0	0	rural	north	38	0	0	38	7	4	0	0	0	0	13	13	0	0	0	0	0	0	0	0	0	0	13	13	0	0	27	5	11	32	11	15	1	5
92	54	28	26	9.16667	6	13	49	5	1	5	16	19	13	rural	north	46	2	0	46	10	0	4	3	1	0	5	5	0	0	0	0	0	0	0	0	0	0	5	5	0	0	38	0	8	37	9	7	1	3
93	59	24	35	9.28814	7	12	50	9	7	12	11	17	12	urban	north	50	2	0	50	16	1	5	4	1	0	21	21	0	0	0	0	0	0	1	1	0	0	22	22	0	0	27	3	23	30	23	24	2	12
94	54	15	39	10.6481	7	14	27	27	5	10	15	10	14	rural	north	44	4	0	44	11	1	6	4	1	1	26	25	1	0	0	0	0	0	0	0	0	0	26	25	1	0	19	3	25	20	27	23	5	15
[truncated: 30 more columns]
